# Supplementary material for: The optimal warming strategy to reduce perioperative hypothermia: A prospective randomized non-blinded clinical trial
Source: PLoS One. 2025 Jun 12;20(6):e0325954. doi: 10.1371/journal.pone.0325954 (PMC12161556; doi:10.1371/journal.pone.0325954)
Supplement: S1 Appendix — (XLSX) [file pone.0325954.s001.xlsx]

## Sheet: RANDOMIZATION
RandNum	Group 1	Group 2		Group 3		Group 4		Group 5		Group 6		Group 7		Group 8		Group 9		Group 10
	Abdominal Surgery 1.5 - 2.5 hours		Abdominal Surgery 2.5 - 4 hours		Gynaecologic Surgery 1.5 - 2.5 hours		Gynaecologic Surgery 2.5 - 4 hours		Breast Surgery 1.5 - 2.5 hours		Breast Surgery 2.5 - 4 hours		Plastic/reconstructive Surgery 1.5 - 2.5 hours		Plastic/reconstructive Surgery 2.5 - 4 hours		Urologic Surgery 1.5 - 2.5 hours		Urologic Surgery 2.5 - 4 hours
Abd short 1	1-004	Abd long 1	4-005	Gyn short 1	1-013	Gyn long 1	1-002	Breast short 1	1-037	Breast long 1	1-010	Plastic short 1	4-053	Plastic long 1	1-148	Uro short 1	3-031	Uro long 1	4 - 001
Abd short 2	4-007	Abd long 2	4-014	Gyn short 2	3-020	Gyn long 2	4-003	Breast short 2	4-050	Breast long 2	3-011	Plastic short 2	1-054	Plastic long 2	3-164	Uro short 2	1-033	Uro long 2	1-044
Abd short 3	1-008	Abd long 3	3-015	Gyn short 3	4-032	Gyn long 3	3-006	Breast short 3	2-052	Breast long 3	3-023	Plastic short 3	4-058	Plastic long 3	3-174	Uro short 3	1-034	Uro long 3	3-126
Abd short 4	4-009	Abd long 4	4-018	Gyn short 4	3-036	Gyn long 4	3-022	Breast short 4	1-064	Breast long 4	2-030	Plastic short 4	1-059	Plastic long 4	4-176	Uro short 4	1-040	Uro long 4	3
Abd short 5	2-012	Abd long 5	2-035	Gyn short 5	4-043	Gyn long 5	1-024	Breast short 5	2-066	Breast long 5	3-077	Plastic short 5	4-089	Plastic long 5	2-179	Uro short 5	2-041	Uro long 5	2
Abd short 6	4-016	Abd long 6	2-039	Gyn short 6	2-060	Gyn long 6	1-038	Breast short 6	4-069	Breast long 6	4-090	Plastic short 6	3-150	Plastic long 6	4-180	Uro short 6	4-046	Uro long 6	3
Abd short 7	4-017	Abd long 7	3-061	Gyn short 7	1-062	Gyn long 7	4-042	Breast short 7	2-072	Breast long 7	4-093	Plastic short 7	3-159	Plastic long 7	1	Uro short 7	3	Uro long 7	2
Abd short 8	1-019	Abd long 8	3-027	Gyn short 8	4-063	Gyn long 8	1-025	Breast short 8	3	Breast long 8	2-095	Plastic short 8	3	Plastic long 8	4	Uro short 8	3	Uro long 8	4
Abd short 9	2-021	Abd long 9	4-026	Gyn short 9	3-067	Gyn long 9	3-075	Breast short 9	1	Breast long 9	2-100	Plastic short 9	1	Plastic long 9	4	Uro short 9	2	Uro long 9	3
Abd short 10	3-028	Abd long 10	2-068	Gyn short 10	2-073	Gyn long 10	1-094	Breast short 10	3	Breast long 10	2-101	Plastic short 10	3	Plastic long 10	1	Uro short 10	2	Uro long 10	1
Abd short 11	2-029	Abd long 11	2-070	Gyn short 11	4-080	Gyn long 11	3-108	Breast short 11	2	Breast long 11	2-106	Plastic short 11	2	Plastic long 11	4	Uro short 11	3	Uro long 11	1
Abd short 12	3-045	Abd long 12	2-071	Gyn short 12	1-081	Gyn long 12	4-111	Breast short 12	2	Breast long 12	3-109	Plastic short 12	3	Plastic long 12	2	Uro short 12	2	Uro long 12	1
Abd short 13	3-047	Abd long 13	2-074	Gyn short 13	3-092	Gyn long 13	1-112	Breast short 13	4	Breast long 13	4-110	Plastic short 13	2	Plastic long 13	3	Uro short 13	4	Uro long 13	3
Abd short 14	4-048	Abd long 14	3-079	Gyn short 14	2-096	Gyn long 14	3-116	Breast short 14	2	Breast long 14	2-128	Plastic short 14	1	Plastic long 14	4	Uro short 14	1	Uro long 14	1
Abd short 15	2-049	Abd long 15	2-083	Gyn short 15	3-098	Gyn long 15	4-118	Breast short 15	2	Breast long 15	1	Plastic short 15	2	Plastic long 15	3	Uro short 15	3	Uro long 15	2
Abd short 16	4-051	Abd long 16	3-087	Gyn short 16	1-099	Gyn long 16	2-119	Breast short 16	3	Breast long 16	1	Plastic short 16	3	Plastic long 16	4	Uro short 16	3	Uro long 16	3
Abd short 17	4-055	Abd long 17	4-088	Gyn short 17	1-114	Gyn long 17	2-124	Breast short 17	1	Breast long 17	1	Plastic short 17	3	Plastic long 17	3	Uro short 17	1	Uro long 17	2
Abd short 18	2-056	Abd long 18	4-097	Gyn short 18	3-115	Gyn long 18	2-127	Breast short 18	4	Breast long 18	2	Plastic short 18	4	Plastic long 18	4	Uro short 18	4	Uro long 18	3
Abd short 19	1-057	Abd long 19	1-102	Gyn short 19	4-117	Gyn long 19	1-142	Breast short 19	3	Breast long 19	3	Plastic short 19	2	Plastic long 19	3	Uro short 19	3	Uro long 19	1
Abd short 20	2-065	Abd long 20	3-103	Gyn short 20	1-133	Gyn long 20	4-154	Breast short 20	4	Breast long 20	2	Plastic short 20	3	Plastic long 20	3	Uro short 20	3	Uro long 20	4
Abd short 21	1-076	Abd long 21	4-104	Gyn short 21	2-145	Gyn long 21	4-156	Breast short 21	3	Breast long 21	1	Plastic short 21	1	Plastic long 21	1	Uro short 21	2	Uro long 21	3
Abd short 22	3-078	Abd long 22	2-107	Gyn short 22	4-152	Gyn long 22	4-157	Breast short 22	3	Breast long 22	3	Plastic short 22	1	Plastic long 22	3	Uro short 22	4	Uro long 22	3
Abd short 23	1-082	Abd long 23	1-122	Gyn short 23	1-162	Gyn long 23	3-182	Breast short 23	4	Breast long 23	2	Plastic short 23	4	Plastic long 23	3	Uro short 23	1	Uro long 23	1
Abd short 24	1-084	Abd long 24	2-123	Gyn short 24	2-166	Gyn long 24	2-184	Breast short 24	2	Breast long 24	1	Plastic short 24	3	Plastic long 24	2	Uro short 24	3	Uro long 24	4
Abd short 25	3-085	Abd long 25	4-129	Gyn short 25	3-169	Gyn long 25	3	Breast short 25	4	Breast long 25	3	Plastic short 25	2	Plastic long 25	3	Uro short 25	2	Uro long 25	1
Abd short 26	1-086	Abd long 26	3-137	Gyn short 26	4-170	Gyn long 26	4	Breast short 26	3	Breast long 26	3	Plastic short 26	3	Plastic long 26	2	Uro short 26	4	Uro long 26	4
Abd short 27	1-091	Abd long 27	2-140	Gyn short 27	3-183	Gyn long 27	1	Breast short 27	3	Breast long 27	3	Plastic short 27	3	Plastic long 27	1	Uro short 27	1	Uro long 27	2
Abd short 28	3-105	Abd long 28	3-141	Gyn short 28	3	Gyn long 28	2	Breast short 28	1	Breast long 28	3	Plastic short 28	4	Plastic long 28	3	Uro short 28	3	Uro long 28	1
Abd short 29	2-113	Abd long 29	3-146	Gyn short 29	1	Gyn long 29	3	Breast short 29	4	Breast long 29	3	Plastic short 29	1	Plastic long 29	3	Uro short 29	3	Uro long 29	4
Abd short 30	1-120	Abd long 30	2-147	Gyn short 30	3	Gyn long 30	4	Breast short 30	4	Breast long 30	1	Plastic short 30	2	Plastic long 30	3	Uro short 30	2	Uro long 30	2
Abd short 31	1-121	Abd long 31	1-172	Gyn short 31	1	Gyn long 31	1	Breast short 31	3	Breast long 31	4	Plastic short 31	1	Plastic long 31	4	Uro short 31	4	Uro long 31	2
Abd short 32	2-125	Abd long 32	4-175	Gyn short 32	1	Gyn long 32	2	Breast short 32	1	Breast long 32	1	Plastic short 32	3	Plastic long 32	1	Uro short 32	1	Uro long 32	4
Abd short 33	3-130	Abd long 33	1-181	Gyn short 33	3	Gyn long 33	3	Breast short 33	4	Breast long 33	1	Plastic short 33	1	Plastic long 33	2	Uro short 33	4	Uro long 33	4
Abd short 34	1-131	Abd long 34	1	Gyn short 34	1	Gyn long 34	1	Breast short 34	1	Breast long 34	1	Plastic short 34	4	Plastic long 34	4	Uro short 34	4	Uro long 34	3
Abd short 35	2-132	Abd long 35	1	Gyn short 35	2	Gyn long 35	2	Breast short 35	4	Breast long 35	2	Plastic short 35	4	Plastic long 35	1	Uro short 35	1	Uro long 35	2
Abd short 36	4-134	Abd long 36	2	Gyn short 36	3	Gyn long 36	3	Breast short 36	1	Breast long 36	3	Plastic short 36	3	Plastic long 36	4	Uro short 36	2	Uro long 36	3
Abd short 37	3-135	Abd long 37	3	Gyn short 37	4	Gyn long 37	4	Breast short 37	1	Breast long 37	4	Plastic short 37	1	Plastic long 37	1	Uro short 37	3	Uro long 37	4
Abd short 38	2-136	Abd long 38	4	Gyn short 38	1	Gyn long 38	3	Breast short 38	1	Breast long 38	4	Plastic short 38	2	Plastic long 38	1	Uro short 38	1	Uro long 38	4
Abd short 39	3-138	Abd long 39	2	Gyn short 39	4	Gyn long 39	1	Breast short 39	1	Breast long 39	3	Plastic short 39	1	Plastic long 39	1	Uro short 39	3	Uro long 39	4
Abd short 40	3-139	Abd long 40	4	Gyn short 40	1	Gyn long 40	1	Breast short 40	1	Breast long 40	1	Plastic short 40	3	Plastic long 40	2	Uro short 40	4	Uro long 40	2
Abd short 41	1-143	Abd long 41	3	Gyn short 41	1	Gyn long 41	2	Breast short 41	1	Breast long 41	4	Plastic short 41	1	Plastic long 41	3	Uro short 41	1	Uro long 41	2
Abd short 42	2-144	Abd long 42	2	Gyn short 42	2	Gyn long 42	2	Breast short 42	1	Breast long 42	2	Plastic short 42	3	Plastic long 42	4	Uro short 42	3	Uro long 42	2
Abd short 43	3-149	Abd long 43	4	Gyn short 43	2	Gyn long 43	4	Breast short 43	4	Breast long 43	1	Plastic short 43	4	Plastic long 43	2	Uro short 43	4	Uro long 43	3
Abd short 44	2-151	Abd long 44	3	Gyn short 44	2	Gyn long 44	1	Breast short 44	4	Breast long 44	3	Plastic short 44	2	Plastic long 44	3	Uro short 44	4	Uro long 44	4
Abd short 45	4-153	Abd long 45	3	Gyn short 45	3	Gyn long 45	1	Breast short 45	2	Breast long 45	4	Plastic short 45	3	Plastic long 45	4	Uro short 45	4	Uro long 45	3
Abd short 46	1-155	Abd long 46	2	Gyn short 46	2	Gyn long 46	1	Breast short 46	4	Breast long 46	4	Plastic short 46	2	Plastic long 46	3	Uro short 46	1	Uro long 46	4
Abd short 47	2-158	Abd long 47	2	Gyn short 47	3	Gyn long 47	2	Breast short 47	3	Breast long 47	1	Plastic short 47	4	Plastic long 47	2	Uro short 47	2	Uro long 47	1
Abd short 48	2-160	Abd long 48	3	Gyn short 48	3	Gyn long 48	1	Breast short 48	2	Breast long 48	4	Plastic short 48	3	Plastic long 48	4	Uro short 48	2	Uro long 48	4
Abd short 49	4-161	Abd long 49	2	Gyn short 49	2	Gyn long 49	4	Breast short 49	2	Breast long 49	4	Plastic short 49	3	Plastic long 49	2	Uro short 49	2	Uro long 49	3
Abd short 50	4-163	Abd long 50	1	Gyn short 50	4	Gyn long 50	2	Breast short 50	2	Breast long 50	3	Plastic short 50	4	Plastic long 50	2	Uro short 50	4	Uro long 50	1
Abd short 51	1-165	Abd long 51	1	Gyn short 51	2	Gyn long 51	4	Breast short 51	1	Breast long 51	2	Plastic short 51	1	Plastic long 51	1	Uro short 51	2	Uro long 51	4
Abd short 52	3-167	Abd long 52	2	Gyn short 52	1	Gyn long 52	1	Breast short 52	3	Breast long 52	1	Plastic short 52	2	Plastic long 52	4	Uro short 52	4	Uro long 52	1
Abd short 53	4-168	Abd long 53	1	Gyn short 53	2	Gyn long 53	2	Breast short 53	4	Breast long 53	3	Plastic short 53	1	Plastic long 53	1	Uro short 53	2	Uro long 53	2
Abd short 54	2-171	Abd long 54	3	Gyn short 54	1	Gyn long 54	1	Breast short 54	2	Breast long 54	2	Plastic short 54	3	Plastic long 54	4	Uro short 54	1	Uro long 54	4
Abd short 55	4-173	Abd long 55	4	Gyn short 55	2	Gyn long 55	4	Breast short 55	4	Breast long 55	4	Plastic short 55	4	Plastic long 55	3	Uro short 55	1	Uro long 55	2
Abd short 56	3-177	Abd long 56	3	Gyn short 56	4	Gyn long 56	1	Breast short 56	2	Breast long 56	1	Plastic short 56	1	Plastic long 56	3	Uro short 56	2	Uro long 56	1
Abd short 57	1-178	Abd long 57	4	Gyn short 57	4	Gyn long 57	4	Breast short 57	2	Breast long 57	2	Plastic short 57	4	Plastic long 57	4	Uro short 57	1	Uro long 57	3
Abd short 58	3	Abd long 58	1	Gyn short 58	3	Gyn long 58	2	Breast short 58	1	Breast long 58	4	Plastic short 58	4	Plastic long 58	1	Uro short 58	2	Uro long 58	2
Abd short 59	1	Abd long 59	2	Gyn short 59	4	Gyn long 59	1	Breast short 59	1	Breast long 59	1	Plastic short 59	2	Plastic long 59	2	Uro short 59	1	Uro long 59	4
Abd short 60	2	Abd long 60	1	Gyn short 60	2	Gyn long 60	2	Breast short 60	4	Breast long 60	3	Plastic short 60	4	Plastic long 60	4	Uro short 60	2	Uro long 60	4
Abd short 61	2	Abd long 61	1	Gyn short 61	1	Gyn long 61	1	Breast short 61	1	Breast long 61	2	Plastic short 61	1	Plastic long 61	2	Uro short 61	3	Uro long 61	1
Abd short 62	3	Abd long 62	3	Gyn short 62	3	Gyn long 62	1	Breast short 62	4	Breast long 62	1	Plastic short 62	4	Plastic long 62	2	Uro short 62	2	Uro long 62	2
Abd short 63	1	Abd long 63	2	Gyn short 63	3	Gyn long 63	2	Breast short 63	4	Breast long 63	2	Plastic short 63	4	Plastic long 63	2	Uro short 63	1	Uro long 63	3
Abd short 64	1	Abd long 64	2	Gyn short 64	2	Gyn long 64	2	Breast short 64	3	Breast long 64	3	Plastic short 64	2	Plastic long 64	1	Uro short 64	3	Uro long 64	1
Abd short 65	4	Abd long 65	3	Gyn short 65	3	Gyn long 65	2	Breast short 65	2	Breast long 65	2	Plastic short 65	1	Plastic long 65	3	Uro short 65	2	Uro long 65	2
Abd short 66	4	Abd long 66	4	Gyn short 66	4	Gyn long 66	2	Breast short 66	2	Breast long 66	4	Plastic short 66	1	Plastic long 66	4	Uro short 66	4	Uro long 66	4
Abd short 67	4	Abd long 67	4	Gyn short 67	3	Gyn long 67	2	Breast short 67	1	Breast long 67	1	Plastic short 67	2	Plastic long 67	3	Uro short 67	4	Uro long 67	3
Abd short 68	3	Abd long 68	1	Gyn short 68	4	Gyn long 68	3	Breast short 68	2	Breast long 68	2	Plastic short 68	2	Plastic long 68	4	Uro short 68	4	Uro long 68	2
Abd short 69	4	Abd long 69	4	Gyn short 69	1	Gyn long 69	4	Breast short 69	3	Breast long 69	1	Plastic short 69	1	Plastic long 69	3	Uro short 69	2	Uro long 69	3
Abd short 70	4	Abd long 70	1	Gyn short 70	2	Gyn long 70	4	Breast short 70	3	Breast long 70	3	Plastic short 70	4	Plastic long 70	1	Uro short 70	4	Uro long 70	1
Abd short 71	2	Abd long 71	1	Gyn short 71	1	Gyn long 71	4	Breast short 71	3	Breast long 71	2	Plastic short 71	4	Plastic long 71	2	Uro short 71	3	Uro long 71	3
Abd short 72	1	Abd long 72	2	Gyn short 72	4	Gyn long 72	4	Breast short 72	1	Breast long 72	4	Plastic short 72	3	Plastic long 72	1	Uro short 72	1	Uro long 72	4
Abd short 73	3	Abd long 73	4	Gyn short 73	3	Gyn long 73	4	Breast short 73	2	Breast long 73	4	Plastic short 73	1	Plastic long 73	1	Uro short 73	2	Uro long 73	2
Abd short 74	2	Abd long 74	1	Gyn short 74	2	Gyn long 74	3	Breast short 74	3	Breast long 74	1	Plastic short 74	3	Plastic long 74	1	Uro short 74	4	Uro long 74	1
Abd short 75	2	Abd long 75	4	Gyn short 75	3	Gyn long 75	4	Breast short 75	2	Breast long 75	3	Plastic short 75	1	Plastic long 75	2	Uro short 75	3	Uro long 75	2
Abd short 76	1	Abd long 76	1	Gyn short 76	3	Gyn long 76	3	Breast short 76	4	Breast long 76	4	Plastic short 76	1	Plastic long 76	2	Uro short 76	1	Uro long 76	4
Abd short 77	1	Abd long 77	2	Gyn short 77	1	Gyn long 77	3	Breast short 77	4	Breast long 77	1	Plastic short 77	2	Plastic long 77	1	Uro short 77	3	Uro long 77	2
Abd short 78	2	Abd long 78	3	Gyn short 78	4	Gyn long 78	3	Breast short 78	3	Breast long 78	2	Plastic short 78	3	Plastic long 78	1	Uro short 78	3	Uro long 78	1
Abd short 79	3	Abd long 79	1	Gyn short 79	4	Gyn long 79	3	Breast short 79	1	Breast long 79	4	Plastic short 79	2	Plastic long 79	3	Uro short 79	3	Uro long 79	3
Abd short 80	2	Abd long 80	3	Gyn short 80	1	Gyn long 80	4	Breast short 80	4	Breast long 80	3	Plastic short 80	2	Plastic long 80	2	Uro short 80	2	Uro long 80	1
Abd short 81	3	Abd long 81	1	Gyn short 81	2	Gyn long 81	2	Breast short 81	4	Breast long 81	1	Plastic short 81	3	Plastic long 81	4	Uro short 81	4	Uro long 81	4
Abd short 82	2	Abd long 82	4	Gyn short 82	4	Gyn long 82	4	Breast short 82	3	Breast long 82	2	Plastic short 82	2	Plastic long 82	4	Uro short 82	4	Uro long 82	1
Abd short 83	3	Abd long 83	1	Gyn short 83	2	Gyn long 83	3	Breast short 83	3	Breast long 83	1	Plastic short 83	3	Plastic long 83	1	Uro short 83	3	Uro long 83	3
Abd short 84	4	Abd long 84	4	Gyn short 84	2	Gyn long 84	3	Breast short 84	4	Breast long 84	4	Plastic short 84	2	Plastic long 84	1	Uro short 84	4	Uro long 84	4
Abd short 85	1	Abd long 85	3	Gyn short 85	3	Gyn long 85	2	Breast short 85	3	Breast long 85	4	Plastic short 85	2	Plastic long 85	2	Uro short 85	1	Uro long 85	3
Abd short 86	1	Abd long 86	1	Gyn short 86	4	Gyn long 86	3	Breast short 86	3	Breast long 86	4	Plastic short 86	1	Plastic long 86	4	Uro short 86	1	Uro long 86	2
Abd short 87	3	Abd long 87	2	Gyn short 87	2	Gyn long 87	3	Breast short 87	4	Breast long 87	1	Plastic short 87	1	Plastic long 87	2	Uro short 87	4	Uro long 87	4
Abd short 88	4	Abd long 88	2	Gyn short 88	4	Gyn long 88	2	Breast short 88	2	Breast long 88	1	Plastic short 88	1	Plastic long 88	4	Uro short 88	2	Uro long 88	3
Abd short 89	3	Abd long 89	3	Gyn short 89	2	Gyn long 89	1	Breast short 89	3	Breast long 89	3	Plastic short 89	3	Plastic long 89	1	Uro short 89	2	Uro long 89	1
Abd short 90	4	Abd long 90	4	Gyn short 90	2	Gyn long 90	1	Breast short 90	1	Breast long 90	2	Plastic short 90	4	Plastic long 90	2	Uro short 90	2	Uro long 90	1
Abd short 91	1	Abd long 91	1	Gyn short 91	3	Gyn long 91	3	Breast short 91	1	Breast long 91	4	Plastic short 91	2	Plastic long 91	4	Uro short 91	3	Uro long 91	2
Abd short 92	3	Abd long 92	3	Gyn short 92	1	Gyn long 92	2	Breast short 92	2	Breast long 92	3	Plastic short 92	4	Plastic long 92	1	Uro short 92	3	Uro long 92	4
Abd short 93	2	Abd long 93	2	Gyn short 93	1	Gyn long 93	4	Breast short 93	3	Breast long 93	3	Plastic short 93	2	Plastic long 93	2	Uro short 93	2	Uro long 93	3
Abd short 94	1	Abd long 94	3	Gyn short 94	4	Gyn long 94	2	Breast short 94	1	Breast long 94	3	Plastic short 94	2	Plastic long 94	3	Uro short 94	4	Uro long 94	2
Abd short 95	4	Abd long 95	1	Gyn short 95	4	Gyn long 95	3	Breast short 95	2	Breast long 95	4	Plastic short 95	4	Plastic long 95	2	Uro short 95	1	Uro long 95	2
Abd short 96	3	Abd long 96	1	Gyn short 96	4	Gyn long 96	1	Breast short 96	1	Breast long 96	2	Plastic short 96	2	Plastic long 96	3	Uro short 96	4	Uro long 96	1
Abd short 97	4	Abd long 97	4	Gyn short 97	1	Gyn long 97	4	Breast short 97	3	Breast long 97	2	Plastic short 97	2	Plastic long 97	2	Uro short 97	3	Uro long 97	1
Abd short 98	2	Abd long 98	4	Gyn short 98	4	Gyn long 98	3	Breast short 98	2	Breast long 98	4	Plastic short 98	4	Plastic long 98	3	Uro short 98	1	Uro long 98	1
Abd short 99	3	Abd long 99	1	Gyn short 99	2	Gyn long 99	4	Breast short 99	2	Breast long 99	2	Plastic short 99	4	Plastic long 99	2	Uro short 99	1	Uro long 99	3
Abd short 100	4	Abd long 100	4	Gyn short 100	1	Gyn long 100	2	Breast short 100	3	Breast long 100	4	Plastic short 100	4	Plastic long 100	1	Uro short 100	1	Uro long 100	2
