# Supplementary material for: The optimal warming strategy to reduce perioperative hypothermia: A prospective randomized non-blinded clinical trial
Source: PLoS One. 2025 Jun 12;20(6):e0325954. doi: 10.1371/journal.pone.0325954 (PMC12161556; doi:10.1371/journal.pone.0325954)
Supplement: S3 Appendix — (XLSX) [file pone.0325954.s003.xlsx]

## Sheet: Sheet1
			Variables	Overall	CW/CW	FAW/FAW	NAPW/CW	NAPW/FAW
			N (%)	182	44 (24)	46 (25)	45 (25)	47 (26)
			Length of stay (days)
			mean (SD)	1.7 ( 3.5)	2.3 ( 5.4)	1.5 ( 2.4)	1.6 ( 2.9)	1.4 ( 2.5)
			median (q1, q3)	0 (0, 2)	1 (0, 2)	0 (0, 2)	0 (0, 2)	0 (0, 2)
			Estimated blood loss (milliliters)
			mean (SD)	86.8 (259.4)	76.5 (171.4)	67.0 (120.2)	97.8 (362.6)	105.3 (310.6)
			median (q1, q3)	15 (5, 50)	11.5 (5, 50)	20 (5, 50)	10 (5, 50)	20 (10, 50)
			Comfort (Likert scale 0-10)
			mean (SD)	4.7 ( 0.6)	4.7 ( 0.6)	4.8 ( 0.4)	4.5 ( 0.8)	4.7 ( 0.6)
			median (q1, q3)	5 (4, 5)	5 (4, 5)	5 (5, 5)	5 (4, 5)	5 (4, 5)
			Unexpected bleeding (yes/no)	3 ( 2)	1 ( 2)	1 ( 2)	0 (0)	1 ( 2)
			Transfusion (yes/no)	3 ( 2)	1 ( 2)	1 ( 2)	0 (0)	1 ( 2)
			Other complications (yes/no)	3 ( 2)	0 (0)	1 ( 2)	2 ( 4)	0 (0)
			Readmission (yes/no)	6 ( 3)	1 ( 2)	2 ( 4)	1 ( 2)	2 ( 4)
			Any post-operative complication noted at 30-days (yes/no)	15 ( 8)	6 ( 14)	4 ( 9)	1 ( 2)	4 ( 9)
